# Supplementary material for: A Multisample Approach in Forensic Phenotyping of Chronological Old Skeletal Remains Using Massive Parallel Sequencing (MPS) Technology
Source: Genes (Basel). 2023 Jul 14;14(7):1449. doi: 10.3390/genes14071449 (PMC10379588; doi:10.3390/genes14071449)
Supplement: Supplementary file 1 [file genes-14-01449-s001.zip]

Archive with 6 entries (6 files):
- S3.pdf
- S4.pdf
- S5.pdf
- S6.xlsx
- S1.pdf
- S2.xlsx
