# Supplementary material for: A Multisample Approach in Forensic Phenotyping of Chronological Old Skeletal Remains Using Massive Parallel Sequencing (MPS) Technology
Source: Genes (Basel). 2023 Jul 14;14(7):1449. doi: 10.3390/genes14071449 (PMC10379588; doi:10.3390/genes14071449)
Supplement: Supplementary file 1 [file genes-14-01449-s001.zip › S2.xlsx]

## Sheet: Table S2
Skeleton	Sample	Skeletal type	Mapped Reads	On Target (%)	Mean Depth	Uniformity (%)
1	S1	Talus bone	652957	96.18	37179	100.00
1	S2	Lumbar vertebra	457436	97.91	28684	92.39
1	S3	Femur	869111	93.62	51966	92.39
2	S4	1st distal hand phalanx	290477	92.46	16232	95.99
2	S5	Metacarpal I	658384	93.43	35556	100.00
2	S6	Thoracic vertebra	1004302	94.53	56563	100.00
3	S7	Tibia	879732	94.91	51400	100.00
3	S8	Femur	594101	91.51	36266	96.07
3	S9	Metatarsal III	953598	96.97	55426	100.00
4	S10	Talus bone	302391	97.18	16489	100.00
4	S11	Metatarsal II	673250	87.59	32897	100.00
4	S12	Calcaneus	663314	94.49	36527	96.07
5	S13	Metacarpal IV	693430	96.55	36215	100.00
5	S14	Thoracic vertebra	464980	98.23	24896	100.00
5	S15	Metacarpal II	674490	96.49	35555	100.00
6	S16	Metacarpal II	757744	98.04	42968	100.00
6	S17	Metatarsal II	706465	96.70	40643	100.00
6	S18	Capitate bone	675978	98.55	39650	100.00
7	S19	Metatarsal I	1019335	98.38	59637	100.00
7	S20	Medial cuneiform	197016	95.31	11952	96.07
7	S21	1st proximal hand phalanx	309474	97.86	19338	100.00
8	S22	Metacarpal IV	620064	96.51	36323	100.00
8	S23	Metatarsal IV	658617	86.28	34208	100.00
8	S24	Metacarpal V	649034	97.95	38295	100.00
